# Supplementary material for: Neural Correlates of Musical Creativity: Differences between High and Low Creative Subjects
Source: PLoS One. 2013 Sep 12;8(9):e75427. doi: 10.1371/journal.pone.0075427 (PMC3771916; doi:10.1371/journal.pone.0075427)
Supplement: File S1 — Wav files of the rhythms played along the study: 1-14 for the experiment; 1P-5P for practice. (ZIP) [file pone.0075427.s002.zip]

Archive with 19 entries (19 files):
- bar_5P.wav
- bar_6.wav
- bar_7.wav
- bar_8.wav
- bar_9.wav
- bar_10.wav
- bar_11.wav
- bar_12.wav
- bar_13.wav
- bar_14.wav
- bar_1.wav
- bar_1P.wav
- bar_2.wav
- bar_2P.wav
- bar_3.wav
- bar_3P.wav
- bar_4.wav
- bar_4P.wav
- bar_5.wav
